# Supplementary material for: An advancement in developmental and reproductive toxicity (DART) risk assessment: evaluation of a bioactivity and exposure-based NAM toolbox
Source: Front Toxicol. 2025 Jun 30;7:1602065. doi: 10.3389/ftox.2025.1602065 (PMC12256496; doi:10.3389/ftox.2025.1602065)
Supplement: Supplementary file 1 [file DataSheet4.xlsx]

## Sheet: Parameters
	Chemical	Modelled Exposure Route	Modelled Dose and Frequence	Mwt [g/mol]	Aqueous Solubility [mg/mL]	Solubility pH	Solubility Reference	logP/D	logD pH	Log P Reference	pKa Value ACID	pKa Value BASE	pKa Reference	Fup[%]	Fup Reference	Blood-Plasma Ratio (RBP)	RBP Reference	Peff [cm/s x E-04]	Peff Reference	Intrinsic Liver Clearance [L/h]	Hepatic Clearance Reference	Renal Clearance [L/h]	Renal Clearance Method	Partition Coefficient Vehicle/Water	Partition Coefficent Method Vehicle	Partition Coefficient Stratum Corneum/Water	Partition Coefficient Method Stratum Corneum	Partition Coefficient Viable Epidermis/Water	Partition Coefficient Method Viable Epidermis	Partition Coefficient Dermis/Water	Partition Coefficient SubQ Tissue/Water	Partition Coefficient Method SubQ Tissue	Partition Coefficient Sebum/Water	Partition Coefficient Method Sebum	Diffusivity Vehicle [cm^2/s]	Diffusivity Method Vehicle	Diffusivity Stratum Corneum [cm^2/s]	Diffusivity Method Stratum Corneum	Diffusivity Viable Epidermis [cm^2/s]	Diffusivity Method Viable Epidermis	Diffusivity Dermis [cm^2/s]	Diffusivity Method Dermis	Diffusivity SubQ Tissue [cm^2/s]	Diffusivity Method SubQ Tissue	Diffusivity Sebum [cm^2/s]	Diffusivity Method Sebum	Kp Tissue/Plasma Method (Perfusion limited tissues)
2	2-Amino-6-chloro-4-nitrophenol	IV of dermal SED	3.921 mg / 8 hours	188.57	450	5.04	[1]	1.94	-	ADMET Predictor	7.37	0.25	ADMET Predictor	0.47	[2]	1.09	ADMET Predictor	7.96	[3]	113.79	ADMET Predictor	0.03393	Fup*GFR																								GastroPlus (Berezhkovskiy)
4	Aspartame	oral / fed	2400 mg every 24 hours	294.31	20	2.2	[4]	-0.1865	-	[4] ,[5] (median)	3.45	8.05	ADMET Predictor	83.8	[6]	0.99	ADMET Predictor	0.32	ADMET Predictor	400.2	scaled from [6]	6.04899	Fup*GFR																								GastroPlus (Berezhkovskiy)
22	Cyclamate	oral / fed	420 mg every 24 hours	179.24	84.5	7	[5],[8] (median)	0.319	-	[5]	10.17/1.12	N/A	ADMET Predictor	38.3	[2]	0.94	ADMET Predictor	1.82	ADMET Predictor	3.646	ADMET Predictor	2.76463	Fup*GFR																								GastroPlus (Berezhkovskiy)
26	Cypermethrin	oral / fed	0.3 mg every 24 hours	416.31	2.44e-05	7	[7]	6.6	-	[7]	N/A	N/A		2.61	ADMET Predictor	0.69	ADMET Predictor	5.14	ADMET Predictor	1511.83	ADMET Predictor	0.1884	Fup*GFR																								GastroPlus (Berezhkovskiy)
36	Ethylzingerone	IV of dermal SED	174 mg / 8 hours	208.26	7.59	6.25	[9]	2.03	-	ADMET Predictor	9.97	N/A	ADMET Predictor	27.88	ADMET Predictor	0.88	ADMET Predictor	9.6	ADMET Predictor	1398.85	ADMET Predictor	2.01248	Fup*GFR	107.152	GastroPlus	16.4544	GastroPlus (Wang-Kasting-Nitsche)	0.7	GastroPlus (Kretsos)	0.7	8.95851	GastroPlus	22.1666	GastroPlus (Yang-Lian)	8.9e-06	GastroPlus	1.859e-11	GastroPlus (Wang-Kasting-Nitsche)	2.144e-06	GastroPlus (Kretsos)	2.144e-06	GastroPlus (Kretsos)	0	GastroPlus	2.556e-07	GastroPlus (Yang-Lian)	GastroPlus (Berezhkovskiy)
38	Fenazaquin	oral / fed	0.3 mg repeated every 24 hours	306.41	0.00019	7.01	[7],[8] (median)	5.51	-	[7],[8] (median)	2.44	4.10/-3.95	ADMET Predictor	8	ADMET Predictor	0.72	ADMET Predictor	4.44	ADMET Predictor	171.281	ADMET Predictor	0.57747	Fup*GFR																								GastroPlus (Berezhkovskiy)
47	Glutaraldehyde	oral / fed	9.6 mg repeated every 24 hours	100.12	167.2	7	[7]	-0.18	-	[8] (median]	N/A	N/A	ADMET Predictor	85.69	ADMET Predictor	1.12	ADMET Predictor	6.88	ADMET Predictor	403.79	ADMET Predictor	6.18541	Fup*GFR	1.09345	GastroPlus	2.3	optimised based on [10]	3	optimised based on [10]	0.7	0.2318	GastroPlus	0.26616	GastroPlus (Yang-Lian)	1.33e-05	GastroPlus	1e-09	optimised based on [10]	5e-08	optimised based on [10]	1e-07	optimised based on [10]	0	GastroPlus	3.724e-06	GastroPlus (Yang-Lian)	GastroPlus (Berezhkovskiy)
47	Glutaraldehyde	dermal	3.7 mg every 12 hours	100.12	167.2	7	[7]	-0.18	-	[8] (median]	N/A	N/A	ADMET Predictor	85.69	ADMET Predictor	1.12	ADMET Predictor	6.88	ADMET Predictor	403.79	ADMET Predictor	6.18541	Fup*GFR	1.09345	GastroPlus	2.3	optimised based on [10]	3	optimised based on [10]	0.7	0.2318	GastroPlus	0.26616	GastroPlus (Yang-Lian)	1.33e-05	GastroPlus	1e-09	optimised based on [10]	5e-08	optimised based on [10]	1e-07	optimised based on [10]	0	GastroPlus	3.724e-06	GastroPlus (Yang-Lian)	GastroPlus (Berezhkovskiy)
52	HC Red 3	IV of dermal SED	6 mg / 8 hours	197.19	1.18	8.11	ADMET Predictor	0.661	-	[5]	N/A	N/A	ADMET Predictor	62.28	[2],[6] (median)	1.1	ADMET Predictor	2.05	ADMET Predictor	248.1	scaled from [6]	4.49559	Fup*GFR	5.12861	GastroPlus	1.5	optimised based on [11]	0.7	GastroPlus (Kretsos)	0.7	0.5399	GastroPlus	0.97848	GastroPlus (Yang-Lian)	1e-05	optimised based on [11]	1e-08	optimised based on [11]	1e-10	optimised based on [11]	1e-08	optimised based on [11]	0	GastroPlus	3.234e-07	GastroPlus (Yang-Lian)	GastroPlus (Berezhkovskiy)
66	2-Methylresorcinol	IV of dermal SED	1.5 mg / 8 hours	124.14	263	4.91	[7]	0.835	-	[5]	10.17/9.08	N/A	ADMET Predictor	66.39	ADMET Predictor	1.16	ADMET Predictor	4.95	ADMET Predictor	336.98	ADMET Predictor	4.79227	Fup*GFR	9.54993	GastroPlus	8.06894	GastroPlus (Wang-Kasting-Nitsche)	0.7	GastroPlus (Kretsos)	0.7	3.16027	GastroPlus	8.389e-08	GastroPlus (Yang-Lian)	1.25e-05	GastroPlus	2.965e-11	GastroPlus (Wang-Kasting-Nitsche)	3.009e-06	GastroPlus (Kretsos)	3.009e-06	GastroPlus (Kretsos)	0	GastroPlus	1.872e-06	GastroPlus (Yang-Lian)	GastroPlus (Berezhkovskiy)
73	1,2-Octanediol	IV of dermal SED	184.8 mg every 12 hours	146.23	6.38	7	ADMET Predictor	1.21	-	ADMET Predictor	N/A	N/A	ADMET Predictor	71.05	ADMET Predictor	0.93	ADMET Predictor	3.93	ADMET Predictor	35.901	ADMET Predictor	5.12864	Fup*GFR	16.2181	GastroPlus	9.34914	GastroPlus (Wang-Kasting-Nitsche)	0.7	GastroPlus (Kretsos)	0.7	1.00016	GastroPlus	3.34889	GastroPlus (Yang-Lian)	9.9e-06	GastroPlus	2.359e-11	GastroPlus (Wang-Kasting-Nitsche)	2.703e-06	GastroPlus (Kretsos)	2.703e-06	GastroPlus (Kretsos)	0	GastroPlus	1.053e-06	GastroPlus (Yang-Lian)	GastroPlus (Berezhkovskiy)
78	Panthenol	IV of dermal SED	196.2 mg every 12 hours	205.26	77.89	7	ADMET Predictor	-1.495	-	[5]	N/A	N/A		87.94	ADMET Predictor	0.83	ADMET Predictor	0.9	ADMET Predictor	47.54	ADMET Predictor	6.34783	Fup*GFR	0.17783	GastroPlus	1.9631	optimised based on [12]	0.7	GastroPlus (Kretsos)	0.7	6.7781	GastroPlus	0.00013	GastroPlus (Yang-Lian)	8.9e-06	GastroPlus	2.293e-13	optimised based on [12]	2.165e-06	GastroPlus (Kretsos)	2.165e-06	GastroPlus (Kretsos)	0	GastroPlus	2.722e-07	GastroPlus (Yang-Lian)	GastroPlus (Berezhkovskiy)
	Butylated Hydroxytoluene	IV of dermal SED	0.4566 mg / 8 hours	220.36	0.005	6.99	optimised based on [13]	5.1	-	[14]	11.44	N/A	ADMET Predictor	0.33	optimised based on [13]	0.83	ADMET Predictor	2	ADMET Predictor	22540.4	optimised based on [13]	0.02382	Fup*GFR																								GastroPlus (Berezhkovskiy)
	2-Ethylhexanoic acid	oral / fed	3.1 mg/day	144.21	1.4		PubChem	2.64		PubChem	4.8		PubChem	13.16	[15]	0.55	[16]	1.17	ADMET Predictor	7.128	optimised based on [16]	0.008	Fup*GFR																								GastroPlus(Rodger and Rowland)
	Dibutyl phthalate	oral / fed	0.6 mg/day	278.348	0.0112		[17]	4.61		[18]		-6.7	HMDB database	2.8	[19]	0.695	ADMET Predictor	6.144	ADMET Predictor	1887.4	optimised based on [19]	0.2	Fup*GFR																								GastroPlus(Rodger and Rowland)
	Diethyl phthalate	IV of dermal SED	55.8 mg/8 hours	222.24	0.896		[20]	2.45		[18]		-6.7	HMDB database	19	[19]	0.779	ADMET Predictor	5.879	ADMET Predictor	596.6	optimised based on [19]	1.371	Fup*GFR																								GastroPlus(Rodger and Rowland)

## Sheet: References
[1]	Opinion on 2-Amino-6-chloro-4-nitrophenol (2006) SCIENTIFIC COMMITTEE ON CONSUMER PRODUCTS, SCCP/0948/05
[2]	Unpublished in-house data (Charles River Study R-20220112-0067)
[3]	Obringer C, Manwaring J, Goebel C, Hewitt NJ, Rothe H. Suitability of the in vitro Caco-2 assay to predict the oral absorption of aromatic amine hair dyes. Toxicol In Vitro. 2016;32:1-7.
[4]	https://go.drugbank.com/drugs
[5]	http://www.chemspider.com/
[6]	Unpublished in-house data (EPA CRADA)
[7]	https://comptox.epa.gov/dashboard/
[8]	https://pubchem.ncbi.nlm.nih.gov/
[9]	SCCS. Available at: https://ec.europa.eu/health/sites/default/files/scientific_committees/consumer_safety/docs/sccs_o_203.pdf
[10]	Reifenrath WG, Prystowsky SD, Nonomura JH, Robinson PB. Topical glutaraldehyde-percutaneous penetration and skin irritation. Arch Dermatol Res. 1985;277(3):242-4.
[11]	Scientific Committee on Consumer Safety, SCCS/1293/10 OPINION ON HC Red n° 3 COLIPA n° B50.
[12]	Cadavona JJ, Zhu H, Hui X, Jung EC, Maibach HI. Depth-dependent stratum corneum permeability in human skin in vitro. J Appl Toxicol. 2016;36(9):1207-13.
[13]	Verhagen H, Beckers HH, Comuth PA, Maas LM, ten Hoor F, Henderson PT, et al. Disposition of single oral doses of butylated hydroxytoluene in man and rat. Food Chem Toxicol. 1989;27(12):765-72.
[14]	(Chemicals. Oct 26, 2016)
[15]	Paini, Alicia; Asturiol, David; Fortaner Torrent, Salvador; Cole, Thomas; Meinero, Maria; Carpi, Donatella; Deceuninck, Pierre; Macko, Peter; Palosaari, Taina; Sund, Jukka; Worth, Andrew; Whelan, Maurice (2020): EURL ECVAM in vitro hepatocyte clearance and blood plasma protein binding dataset for 77 chemicals. European Commission, Joint Research Centre (JRC) [Dataset] PID: http://data.europa.eu/8…
[16]	OECD (2020). Case Study on the Use of Integrated Approaches to Testing and Assessment for Prediction of a 90 day Repeated Dose Toxicity Study (OECD 408) for 2-Ethylbutyric acid Using a Read-Across Approach to Other Branched Carboxylic acids, Series on Testing & Assessment No. 324. ENV/JM/MONO(2020)20, OECD, Paris. Available at http://www.oecd.org/chemicalsafety/testing/series-testing-assessment-p…
[17]	Howard PH, Banerjee S, Robillard KH. Measurement of water solubilities, octanol/water partition coefficients and vapor pressures of commercial phthalate esters. Environmental Toxicology and Chemistry. 1985;4(5):653-61.
[18]	Ran Y, He Y, Yang G, Johnson JL, Yalkowsky SH. Estimation of aqueous solubility of organic compounds by using the general solubility equation. Chemosphere. 2002;48(5):487-509.
[19]	Tonnelier A, Coecke S, Zaldívar J-M. Screening of chemicals for human bioaccumulative potential with a physiologically based toxicokinetic model. Archives of Toxicology. 2012;86(3):393-403.
[20]	Cousins I, Mackay D. Correlating the physical–chemical properties of phthalate esters using the `three solubility' approach. Chemosphere. 2000;41(9):1389-99.
