# Supplementary material for: An advancement in developmental and reproductive toxicity (DART) risk assessment: evaluation of a bioactivity and exposure-based NAM toolbox
Source: Front Toxicol. 2025 Jun 30;7:1602065. doi: 10.3389/ftox.2025.1602065 (PMC12256496; doi:10.3389/ftox.2025.1602065)
Supplement: Supplementary file 2 [file DataSheet6.xlsx]

## Sheet: Sheet1
Chemical	Formulation	Exposure_Route	Population	No of indiviudal values	Total population size	Mean Conc-dose -ratio [uM/(mg/day]	STD Conc-dose-ratio	RSD [%]	95% percentile	TKVF	Fold Difference to non-pregnant	t	df	p	Fold Difference to pregnant	t	df	p
DEET		dermal	Non-Pregnant	4	12	0.00066	0.00039	59.0909	0.00130149	1.97196	NA				NA
Valproic Acid		combined (oral, IV)	Non-Pregnant	6	673	0.438473	0.165013	37.6336	0.709895	1.61902	1
Valproic Acid		combined (oral, IV)	Pregnant	25	112	0.302558	0.156087	51.5889	0.559298	1.84856	0.690028	8.46188	155.245	1.85353e-14	1
Valproic Acid		combined (oral, IV)	Foetus	10	33	0.341234	0.108722	31.8614	0.520066	1.52407	0.778234	4.87011	39.6133	1.88532e-05	1.12783	-1.61188	74.7231	0.111245
Theophylline		combined (oral, IV)	Non-Pregnant	15	119	0.166113	0.0432043	26.009	0.237177	1.42781	1
Theophylline		combined (oral, IV)	Pregnant	13	62	0.261853	0.115502	44.1096	0.451837	1.72554	1.57636	-6.30116	70.0254	2.2857e-08	1
Theophylline		combined (oral, IV)	Foetus	8	26	0.220304	0.108225	49.1255	0.398319	1.80804	1.32623	1.61039	49.9183	0.113736	0.841328	1.61039	49.9183	0.113736
Salicylate	Acetyl salicylic acid	oral	Non-Pregnant	11	57	0.175876	0.102994	58.5605	0.345285	1.96323	1
Salicylate	Acetyl salicylic acid	oral	Pregnant	8	16	0.139487	0.113736	81.5385	0.326566	2.34119	0.793101	1.15383	22.3826	0.260952	1
Salicylate	Acetyl salicylic acid	oral	Foetus	3	3	0.343797					1.95477				2.46472
Salicylate	Sodium salicylate	oral	Non-Pregnant	2	40	0.571532	0.0211875	3.70715	0.606382	1.06098
Salicylate	Sodium salicylate	dermal	Non-Pregnant	4	37	0.0907347	0.0284567	31.3626	0.137542	1.51587
Salicylate	Sodium salicylate	IV	Pregnant	1	18	0.251048				0
Salicylate	Sodium salicylate	IV	Foetus	1	18	0.0861313				0
all-tr-Retinoic Acid	radiolabelled tretinoin	dermal	Non-Pregnant	6	37	0.0015	0.0006	40	0.00248691	1.65794
all-tr-Retinoic Acid	combined (tretinoin, retinyl palmitate, dietary retinoids)	oral	Non-Pregnant	15	333	0.00955282	0.00664925	69.6051	0.0204899	2.1449	1
all-tr-Retinoic Acid	combined (tretinoin, retinyl palmitate, dietary retinoids)	oral	Pregnant	11	180	0.00733239	0.00210628	28.7257	0.0107969	1.47249	0.767563	5.59641	438.665	3.86422e-08	1
all-tr-Retinoic Acid	combined (tretinoin, retinyl palmitate, dietary retinoids)	oral	Foetus	1	10	0.00523077	0.0002	3.82353	0.00555974	1.06289	0.547563	12.417	158.687	3.87253e-25	0.713378	12.417	158.687	3.87253e-25
Retinol	combined (retinyl palmitate, dietary retinoids)	oral	Non-Pregnant	4	56	1.86578	1.50239	80.5236	4.337	2.3245	1
Retinol	combined (retinyl palmitate, dietary retinoids)	oral	Pregnant	11	180	1.64949	0.640243	38.8147	2.70259	1.63844	0.884073	1.04814	61.3303	0.298709	1
Retinol	combined (retinyl palmitate, dietary retinoids)	oral	Foetus	1	10	1.53846	0.8	52	2.85434	1.85532	0.824567	0.431262	9.65127	0.676424	0.932691	0.431262	9.65127	0.676424
Caffeine		combined (oral, IV,dermal))	Non-Pregnant	19	331	0.121219	0.0652878	53.8594	0.228608	1.88591	1
Caffeine		oral	Pregnant	30	264	0.137236	0.118316	86.2136	0.331848	2.41809	1.13213	-1.97298	388.017	0.0492069	1
Caffeine		oral	Foetus	6	1687	0.0813187	0.0908392	111.708	0.230736	2.83743	0.670842	7.34755	313.344	1.76729e-12	0.592548	7.34755	313.344	1.76729e-12
Rosiglitazone		oral	Non-Pregnant	13	233	0.205196	0.416943	203.192	0.891006	4.34221	1
Rosiglitazone		oral	Pregnant	1	31	0.0385742	0.0167516	43.427	0.0661282	1.71431	0.187987	6.06339	237.393	5.21814e-09
Dolutegravir		oral	Non-Pregnant	24	278	0.176933	0.093197	52.6736	0.330228	1.8664	1
Dolutegravir		oral	Pregnant	6	101	0.124681	0.124681	100	0.329762	2.64485	0.704676	3.84005	142.598	0.000184702	1
Dolutegravir		oral	Foetus	2	22	0.0805063	0.0196021	24.3485	0.112749	1.4005	0.45501	3.37435	116.82	0.00100672	0.645701	3.37435	116.82	0.00100672
Paraquat		oral	Non-Pregnant	6	67	0.00441314	0.00580129	131.455	0.0139554	3.16224	1
Paraquat		oral	Pregnant	4	4	0.000214307					0.0485611	5.92436	66	1.25139e-07	1
Paraquat		oral	Foetus	3	3	0.000247072					0.0559855				1.15289
Digoxin		oral	Non-Pregnant	64	211	0.009565	0.00767044	80.1928	0.0221818	2.31905	1
Digoxin		oral	Pregnant	34	106	0.00525035	0.00429358	81.777	0.0123127	2.34511	0.548913	6.4123	311.386	5.31994e-10	1
Digoxin		oral	Foetus	20	68	0.00515877	0.00432583	83.8538	0.0122741	2.37927	0.539338	0.136651	142.204	0.8915	0.982558	0.136651	142.204	0.8915
Nitrofurantoin		oral	Non-Pregnant	21	281	0.0332355	0.0476537	143.382	0.111619	3.35843	1
Nitrofurantoin		combined (oral+IV)	Pregnant	37	125	0.0429515	0.123413	287.331	0.245948	5.72618	1.29234	-0.85239	140.72	0.395453	1
Nitrofurantoin		combined (oral+IV)	Foetus	15	15	0.0746464	0.0863288	115.65	0.216645	2.90228	2.24599	-1.27424	21.5623	0.216499	1.73792	-1.27424	21.5623	0.216499
Metoclopramide		combined (oral+IV)	Non-Pregnant	5	37	0.0176974	0.0199418	112.682	0.0504986	2.85346	1
Metoclopramide		IV	Pregnant	2	20	0.025601	0.0265687	103.78	0.0693026	2.70702	1.4466	-1.16479	30.825	0.253281	1
Metoclopramide		IV	Foetus	2	20	0.0265687	0.0156697	58.9782	0.0523431	1.9701	1.50128	-0.140295	30.7913	0.889365	1.0378	-0.140295	30.7913	0.889365
Metformin		oral	Non-Pregnant	19	219	0.0105835	0.0138073	130.461	0.0332944	3.14589	1
Metformin		oral	Pregnant	10	191	0.00774729	0.00824435	106.416	0.021308	2.75039	0.732019	2.56107	363.054	0.0108385	1
Metformin		oral	Foetus	7	144	0.00435847	0.0052774	121.084	0.013039	2.99165	0.411819	4.57252	325.071	6.85979e-06	0.56258	4.57252	325.071	6.85979e-06
Methotrexate		combined (oral, intramuscular, subcutaneous)	Non-Pregnant	21	242	0.0494096	0.0523712	105.994	0.135552	2.74345	1
Methotrexate		subcutaneous	Pregnant	2	20	0.0547745	0.0549806	100.376	0.145209	2.65104	1.10858	-0.420891	21.9466	0.678111
Cyclophosphamide		combined (oral+IV)	Non-Pregnant	14	154	0.0296331	0.0386993	130.595	0.0932877	3.14809	1
Cyclophosphamide		IV	Pregnant	1	1	0.0844887					2.85116
Warfarin	S- and R-Warfarin	oral	Non-Pregnant	8	124	0.285479	0.14282	50.0282	0.520398	1.82289	1
Warfarin	S- and R-Warfarin	oral	Pregnant	21	21	0.670851	0.377884	56.329	1.29242	1.92653	2.34991	-4.61786	20.9774	0.000166296
Thalidomide		oral	Non-Pregnant	16	142	0.0363198	0.0160614	44.2222	0.0627385	1.72739
Benzophenone-3		dermal	Non-Pregnant	4	26	0.000252611	0.000282557	111.855	0.000717376	2.83984
Diethyl stilbestrol		combined (oral+IV)	Non-Pregnant	4	49	0.0188689	0.0172849	91.6054	0.0473001	2.50677
Dexamethasone		combined (oral, intramuscular, IV bolus)	Non-Pregnant	9	99	0.0229867	0.0138181	60.1136	0.0457155	1.98878	1
Dexamethasone		combined (oral, intramuscular, IV bolus)	Pregnant	35	83	0.0345511	0.0317165	91.7958	0.0867201	2.50991	1.50309	-3.0854	107.889	0.00258763
Chlorpyrifos		oral	Non-Pregnant			0.002
Fenazaquin		PBK (oral)	Non-Pregnant			0.03
BHT		oral	Non-Pregnant	2	12	0.013	0.012	92.3077	0.0327382	2.51833
BHT		PBK (IV-dermal)	Non-Pregnant			0.00696452
Aspartame		PBK (oral)	Non-Pregnant			0.00116667
1,2-Octanediol		PBK (IV-dermal)	Non-Pregnant			0.1583
2-Amino-6-chloro-4-nitrophenol		PBK (IV-dermal)	Non-Pregnant			0.0586735
2-Methylresorcinol		PBK (IV-dermal)	Non-Pregnant			0.00666667
Cypermethrin		PBK (oral)	Non-Pregnant			0.01
Glutaraldehyde		PBK (oral)	Non-Pregnant			0.0152083
Glutaraldehyde		PBK (IV-dermal)	Non-Pregnant			0.0111677
HC Red 3		PBK (IV-dermal)	Non-Pregnant			0.015
Panthenol		PBK (IV-dermal)	Non-Pregnant			0.375993
Cyclamate		PBK (oral)	Non-Pregnant			0.162432
Ethylzingerone		PBK (IV-dermal)	Non-Pregnant			0.00356322
2-Ethylhexanoic acid		PBK (oral)	Non-Pregnant			0.112903
Dibutyl pthalate		PBK (oral)	Non-Pregnant			0.007
Diethyl pthalate		PBK (IV-dermal)	Non-Pregnant			0.0575269
