# Supplementary material for: An advancement in developmental and reproductive toxicity (DART) risk assessment: evaluation of a bioactivity and exposure-based NAM toolbox
Source: Front Toxicol. 2025 Jun 30;7:1602065. doi: 10.3389/ftox.2025.1602065 (PMC12256496; doi:10.3389/ftox.2025.1602065)
Supplement: Supplementary file 5 [file DataSheet5.xlsx]

## Sheet: Sheet1
			Additional biological evidence for target/DART implication
Target	Assay Description	Eurofins Assay Number	Present in DARS (Rajagopal 2022)	ICE DART MoA annotation	AOP Wiki	MGI knock out/down phenotype
	Safety 44 Panel
5-HT1A	5-HT1A Human Serotonin GPCR Binding Agonist Radioligand	P270 / 131	Yes	DART Neuronal Development
5-HT1B	5-HT1B Human Serotonin GPCR Binding Antagonist Radioligand	P270 / 4376	No			Small testis
5-HT2A	5-HT2A Human Serotonin GPCR Binding Agonist Radioligand	P270 / 471	Yes	DART Neuronal Development
5-HT2B	5-HT2B Human Serotonin GPCR [125I](±)DOI Binding Agonist Radioligand	P270 / 1333	Yes			FGR, Reduced fertility
5-HT3	5-HT3 Human Serotonin Ion Channel Binding Antagonist Radioligand	P270 / 411
A2A	A2A Human Adenosine GPCR Binding Agonist Radioligand	P270 / 4	Yes
Alpha 1A	alpha1A Human Adrenoceptor GPCR Binding Antagonist Radioligand	P270 / 2338	No
Alpha 2A	alpha2A Human Adrenoceptor GPCR Binding Antagonist Radioligand	P270 / 13	Yes			Small testis
AR	AR Human Androgen NHR Binding Agonist Radioligand	P270 / 933	Yes	DART- Androgen Receptor	AOP 345 (Repro) AOP 477, 344, 306 (Dev Tox)	Androgen insensitivy syndrome, Small testies, Cryptorchism, Absent male structures derived from the Wolffian ducts, Abnormal sperm count, motility, morphology, Decreased Leydig cells,
Beta 1	beta1 Human Adrenoceptor GPCR Binding Agonist Radioligand	P270 / 18	No
Beta 2	beta2 Human Adrenoceptor GPCR Binding Antagonist Radioligand	P270 / 20	Yes			Graves disease, Male infertility
Ca Channel	Cav1.2 (L-type) Rat Calcium Ion Channel Binding (Dihydropyridine Site)	P270 / 161	No			Abnormal vitelline vascular remodeling, Embryolethal
CB1	CB1 Human Cannabinoid GPCR Binding Agonist Radioligand	P270 / 4708	Yes			Early parturition
CB2	CB2 Human Cannabinoid GPCR Binding Agonist Radioligand	P270 / 37	Yes
CCK1	CCK1 (CCKA) Human Cholecystokinin GPCR Binding Agonist Radioligand	P270 / 39	No
D1	D1 Human Dopamine GPCR Binding Antagonist Radioligand	P270 / 44	Yes			Implantation failure, Abnormal lactation
D2	D2S Human Dopamine GPCR Binding Agonist Radioligand	P270 / 1322	Yes			Small ovary, Small testis, Abnormal estrous cycle, Reduced fertility
DAT	DAT Human Dopamine Transporter Binding Antagonist Radioligand	P270 / 52	Yes
Delta	delta (DOP) Human Opioid GPCR Binding Agonist Radioligand	P270 / 114	No
ETA	ETA Human Endothelin GPCR Binding Agonist Radioligand	P270 / 54	Yes			Craniofacial abnormality, Cardiac development abnormality
GABAA	GABAA (Non-Selective) Rat Ion Channel [3H] Flunitrazepam Agonist Radioligand	P270 / 28	No	DART- Neuronal Development		Perinatal lethality
GR	GR Human Glucocorticoid NHR Binding Agonist Radioligand	P270 / 469	Yes		AOP 64 (Repro)	Abnormal mammary gland growth during pregnancy
NET	NET Human Norepinephrine Transporter Binding Antagonist Radioligand	P270 / 355	No
NMDA1	Glutamate (NMDA, Non-Selective) Rat Ion Channel [3H] CGP-39653 Binding	P270 / 66	Yes	DART Neuronal Development	AOP 13, 48 (DNT)	Developmental delay disorders, Microcephaly, FGR, Reduced Fertility
H1	H1 Human Histamine GPCR Binding Antagonist Radioligand	P270 / 870	No
H2	H2 Human Histamine GPCR Binding Antagonist Radioligand	P270 / 1208	No
hERG	hERG Human Potassium Ion Channel [3H] Dofetilide Binding Antagonist Radioligand	P270 / 4094	Yes
Kappa	kappa (KOP) Human Opioid GPCR Binding Agonist Radioligand	P270 / 4461	No
KV Channel	KV (Non-Selective) Rat Potassium Ion Channel [125I] alpha-Dendrotoxin Binding	P270 / 166	Yes
M1	M1 Human Acetylcholine (Muscarinic) GPCR Binding Antagonist Radioligand	P270 / 91	Yes
M2	M2 Human Acetylcholine (Muscarinic) GPCR Binding Antagonist Radioligand	P270 / 93	Yes
M3	M3 Human Acetylcholine (Muscarinic) GPCR Binding Antagonist Radioligand	P270 / 95	Yes			Cryptorchidism, Hydronephrosis, Oligohydramnios
MAO-A	Monoamine Oxidase A (MAO-A) Rat Binding Antagonist Radioligand	P270 / 443	Yes	DART- Neuronal Development
Mu	mu (MOP) Human Opioid GPCR Binding Agonist Radioligand	P270 / 118	Yes			Reduced sperm count, Impaired sperm motility
nAChRα4β2	nAChR (alpha4/beta2) Human Ion Channel Binding Agonist Radioligand	P270 / 3029	Yes
Na Channel	Sodium Channel Site2 (Non-selective) Rat Ion Channel Batrachotoxin	P270 / 5572	Yes
SERT	SERT Human Serotonin Transporter Binding Antagonist Radioligand	P270 / 439	Yes	DART- Neuronal Development
V1A	V1A Human Vasopressin / Oxytocin GPCR Binding Agonist Radioligand	P270 / 159	Yes
AChE	Acetylcholinesterase Human Enzymatic	P270 / 363	No
COX1	COX1 Human Cyclooxygenase Enzymatic	P270 / 4173	Yes	DART - Angiogenic Process
COX2	COX2 Human Cyclooxygenase Enzymatic	P270 / 4186	Yes		AOP 21 (Dev Tox)	Abnormal placental development, Female Infertility
Lck	Lck Human TK Kinase Enzymatic Radiometric [Km ATP] Assay	P270 / 5617	Yes
PDE3A	PDE3A Human Phosphodiesterase Enzymatic	P270 / 4072	No			Female Infertility
PDE4D	PDE4D2 Human Phosphodiesterase Enzymatic	P270 / 4077	Yes			Hypogonadism
	Additional Targets
11β-HSD1	11-beta-Hydroxysteroid Dehydrogenase 1 (11-beta-HSD1) Human Enzymatic	125710	Yes		AOP 348 (EcoTox Repro)	Pre-eclampsia, Abnormal placental morphology
ACE	ACE Human Angiotensin-Converting Metallo Peptidase Enzymatic	3441	Yes			Pre-eclasmpsia, Abnormal placental development, FGR
ACE2	ACE2 Human Angiotensin-Converting Metallo Peptidase Enzymatic	1954	Yes			Abnormal uterus morphology
Aromatase	CYP19A1 Human CYP450 Enzymatic	4407	Yes	DART- Steroid Hormone Metabolism	AOP 7, 25, 153 (Repro) AOP 346 (Dev Tox)	Female infertility, male infertility, Abnormal gametogenesis, Abnormal sex organs development
AT1	AT1 Human Angiotensin GPCR Binding Antagonist Radioligand	24	Yes
CA2	Carbonic Anhydrase 2 Human Enzymatic	2572	No			Abnormal testis
CAR	CAR Human NHR Functional Agonist & Antagonist Coactivator	307300	No
DNMT1	DNMT1 Human DNA Methyltransferase Enzymatic	5054	Yes		AOP 336-341 (EcoTox Repro)	Embryolethality, FGR, Neural tube defects
ERα	ERalpha Human Estrogen NHR Binding Agonist Radioligand	5484	Yes	DART - Estrogen Receptor Modulation	AOP 476, 503 (Repro) AOP 52 (Dev Tox)	Male and Female Infertility, Abnormal development of male and female reproductive systems
ERβ	ERbeta Human Estrogen NHR Binding Agonist Radioligand	226050	Yes	DART - Estrogen Receptor Modulation	AOP 476, 503 (Repro) AOP 52 (Dev Tox)	Pre-eclampsia, Carniofacial abnormality, Abnormal placental development, hypospadias, ovarian dysgenesis, Female and Male Infertility
HDAC1	HDAC1 Human Histone Deacetylase (HDAC) Enzymatic	2491	Yes		AOP 274, 275 (Dev Tox) AOP 212 (Repro)	FGR
HMG-CoA Reductase	HMG-CoA Reductase Human Enzymatic	124020	Yes		AOP 124 (Repro)
LXRα	LXRalpha Human Liver X Receptor-Like NHR Binding Agonist Radioligand	4467	Yes			Enlarged ovary, superovulation, increased estradiol, decreased testosterone
PPARα	PPARalpha Human NHR Binding Agonist Radioligand	640	Yes		AOP 323, 51 (Repro) AOP 18 (Dev Tox)
PPARgamma	PPARgamma Human NHR Binding Agonist Radioligand	641	Yes			Pre-eclampsia, Craniofacial defects, Abnormal placental development, FGR, Female Infertility, Increased LH, Abnormal Diestrus
PXR	PXR Human NHR Binding Agonist Radioligand	2538	Yes		AOP 8 (DNT)
PR	PR Human Progesterone NHR Binding Agonist Radioligand	2341	Yes	DART - Progesterone Receptor Modulation		Abnormal placental development, Abnormal FSH, Female infertility, Abnormal uterus morphology
RARα	RARalpha Human Retinoic Acid NHR Binding Agonist Radioligand	2084	Yes	DART - Retinoic Acid Receptor Modulation	AOP 520, 523 (DNT, Dev Tox)	Craniofacial defects, Abnormal spermiogenesis, Male Infertility
RARgamma	RARgamma Human Retinoic Acid NHR Binding (Agonist Radioligand) Assay	269400	No	DART - Retinoic Acid Receptor Modulation	AOP 520, 523 (DNT, Dev Tox)	Craniofacial defects, abnormal seminal vesicle/prostate morphology
RXRα	RXRalpha Human Retinoid X NHR Binding (Agonist Radioligand) Assay	269500	Yes	DART - Retinoid X Receptor Modulation		Craniofacial defects, Abnomral placental development, Abnormal prostate
RXRβ	RXRbeta Human Retinoid X NHR Binding (Agonist Radioligand) Assay	269540	Yes	DART - Retinoid X Receptor Modulation		Abnormal spermiogenesis, Male Infertility
Steroid 5α-Reductase	Steroid 5 alpha-Reductase Rat Enzymatic	193600	Yes		AOP 298 (EcoTox Repro)
TRα	TRalpha Human Thyroid Hormone NHR Functional Agonist Coactivator	356600-0	Yes		AOP 300 (DNT)	Congenital hypothyroidism, Female Infertility
TRβ	TRbeta Human Thyroid Hormone NHR Functional Agonist Coactivator	356700-0	Yes		AOP 300 (DNT)	Congenital hypothyroidism
TPO	Thyroid Peroxidase Rat Hormone Turnover Enzymatic	4419	Yes		AOP 402 (DNT)	Hypothyroid dwarfism
Tubulin	Tubulin Rat [3H] Colchicine Binding LeadHunter	219100	N/A		AOP 106 (Dev Tox)
VEGFR2	KDR (VEGFR2) (KDR) Human RTK Kinase Enzymatic Radiometric [Km ATP]	14-630KP	Yes		AOP 43 (Dev Tox)	Abnormal embryonic development
VDR	VDR Human NHR Functional Coactivator	364900	Yes	DART - Vitamin D Modulation		Craniofacial defects, Abnormal gametogenesis, Male and Female Infertility
