# Supplementary material for: An advancement in developmental and reproductive toxicity (DART) risk assessment: evaluation of a bioactivity and exposure-based NAM toolbox
Source: Front Toxicol. 2025 Jun 30;7:1602065. doi: 10.3389/ftox.2025.1602065 (PMC12256496; doi:10.3389/ftox.2025.1602065)
Supplement: Supplementary file 7 [file DataSheet1.xlsx]

## Sheet: Sheet1
Compound	Use Sscenario	Route	Risk Classification	Rationale	DART Hazard Call	Rationale
Butylated Hydroxytoluene	Cosmetic, aggregate (0.8%)	Dermal	Low Risk	Used safely in cosmetic products. Existent consumer risk assessment from the SCCS. MoS >3000.	Toxic	OECD 416: 0, ~25, ~100 and ~280 mg/kg/day. Effects on offspring. Offspring NOAEL of 25 mg/kg bw/day based on effects on litter size, sex ratio and pup body weight gain.
2-Methylresorcinol	Cosmetic, 1.8% in hair colourant	Dermal	Low Risk	Used safely in cosmetic products. Existent consumer risk assessment from the SCCS. MoS >4000.	Non Toxic	OECD 414: 0, 40, 200 and 400 mg/kg/day. The maternal and developmental NOAEL was 400 mg/kg/day. There are no submitted data on reproduction and fertility.
2-Amino-6-chloro-4-nitrophenol	Cosmetic, 2% in hair colourant	Dermal	Low Risk	Used safely in cosmetic products. Existent consumer risk assessment from the SCCP. MoS >400.	Non Toxic	The NOAEL for maternal toxicity is 30 mg/kg bw. No teratogenic and foetotoxic effects were observed even at the highest dose 90 mg/kg bw which is the NOAEL for developmental toxicity.
HC Red 3	Cosmetic, 3% in hair colourant	Dermal	Low Risk	Used safely in cosmetic products. Existent consumer risk assessment from the SCCS. MoS >9000	Non Toxic	The NOAEL for maternal toxicity is 200 mg/kg/d. No teratogenic and foetotoxic effects were observed even at the highest dose 1000 mg/kg/d which is the NOAEL for developmental toxicity.
Glutaraldehyde	Dietary, 9.6 mg/daily	Oral	Low Risk	Chronic Dietary RfD set by EPA (0.16 mg/kg/day)	Non Toxic	In two developmental toxicity studies in the rat there was no evidence of developmental toxicity up to the highest doses tested (50 and 68 mg/kg/day, respectively). In a rabbit developmental toxicity study, a NOAEL of 15 mg/kg/day and a NOAEL of 45 mg/kg/day was established for maternal and developmental toxicity respectively. In two two generation studies there were no adverse effects on reprodu…
	Cosmetic, 0.1% in body lotion	Dermal	Low Risk	Used safely in cosmetic products. CIR Expert Panel Review
Paraquat	Dietary, 0.27 mg/daily	Oral	Low Risk	ADI set by FSCJ (0.0045 mg/kg/day)	Non Toxic	Effects on lung considered as the most critical endpoints, no concern of paraquat-residue in foods to yield neurotoxicity through human dietary exposure. No effects on fertility and teratogenicity observed.
Cypermethrin	Dietary, 0.3 mg/daily	Oral	Low Risk	ADI set by EFSA (0.005 mg/kg/day)	Toxic	In the developmental studies with rats and rabbits, no evidence of embryotoxicity or teratogenicity was observed. From two multigeneration rat studies, the relevant parental NOAEL is 10 mg/kg bw per day based on decreased body weight and food consumption; the offspring NOAEL is 10 mg/kg bw per day based on decreased litter weight and histopathological ﬁndings in the liver, lung, lymph nodes andth…
Aspartame	Dietary, 2400 mg/daily	Oral	Low Risk	ADI set by EFSA (40 mg/kg/day)	Non Toxic	Based on MoA and weight-of-evidence the EFSA Panel on Food Additives concluded that developmental toxicity in animals following aspartame administration was attributable to phenylalanine. Aspartame is metabolised in the gut to methanol and the amino acids aspartic acid and phenylalanine. Phenylalanine was identified from EFSA as the main metabolite of concern in terms of potential developmental e…
Ethylzingerone	Cosmetic, aggregate (max 2%)	Dermal	Low Risk	Used safely in cosmetic products. Existent consumer risk assessment from the SCCS. MoS >39	Non Toxic	OECD 414; 0, 100, 300, 1000 mg/kg/day. Developmental NOAEL is 1000 mg/kg/day. There are no submitted data on reproductive toxicity.
Metoclopramide	Pharmaceutical, 60 mg/daily	Oral	High Risk	Two clinical case reports of metoclopramide induced impotence at >40mg/daily	Toxic	In animal reproduction studies, no adverse developmental effects were observed with oral administration of metoclopramide to pregnant rats and rabbits at exposures about 6 and 12 times the maximum recommended human dose. In humans there are two clinical case reports of metoclopramide induced impotence at >40mg/daily.
	Pharmaceutical, 10 mg/daily	IV	Uncertain Risk
Salicylate	Cosmetic, aggregate (max 3%)	Dermal	Low Risk	Used safely in cosmetic products. Existent consumer risk assessment from the SCCS. MoS >50	Toxic	Salicylic acid is a developmental toxicant with a NOAEL of 75 mg/kg bw/day in rats causing growth delays, fetal death and malformations. From the FDA label it is recommended to avoid the use of aspirin during the third trimester of pregnancy because it may cause low birth weight, increased incidence for intracranial hemorrhage in premature infants, stillbirths and neonatal death. Clinical studies…
	Pharmaceutical, 162.5 mg/daily	Oral	Uncertain Risk	Conflicting evidence. The FDA label states to avoid during third trimester of pregnancy. ECHA cite various epidemiological data which is largely inconclusive at 'low doses'.
	Pharmaceutical, 800-6000 mg/daily	Oral	High Risk	Overdose of drug during pregenancy causing stillbirths
Benzophenone-3	Cosmetic, 6% in sunscreen	Dermal	Low Risk	Used safely in cosmetic products. Existent consumer risk assessment from the SCCS. MoS 38.	Non Toxic	No evidence of developmental or reproductive toxicity. ADI is based on the NOAEL from this study of 5 mg/kg/day but this was based on parental/systemic toxicity and not reproductive effects.
Metformin	Pharmaceutical, 2000 mg/daily	Oral	Low Risk	NICE clinical guidelines in UK state Metformin is safe for use in pregnancy	Non Toxic	Metformin is not teratogenic in rats and rabbits at doses up to 600mg/kg/day which represents 3 to 6 times the max recommended human daily dose of 2000mg. Published studies of metformin use during pregnancy have not reported a clear association with metformin and major birth defect or miscarriage risk.
1,2-Octanediol	Cosmetic, 5% in body lotion	Dermal	Low Risk	Used safely in cosmetic products. CIR Expert Panel Review	Non Toxic	An OECD 421 study showed that maternal toxicity impacted fetal weight , there was no evidence of a direct effect on development or reproduction.
DEET	Pharmaceutical, 15% in insect repellant	Dermal	Low Risk	Used safely as a biocide in insect repellant. Existent assessment report by Committee on Biocidal Products.	Uncertain	No teratogenic effects observed in the studies up to maternally toxic doses, embryotoxicity was only expressed as decreased foetal body weights (rats). No effects on reproduction. One human study suggested that hypospadias was more common in males who were exposed to insect repellents during early pregnancy. However, the researchers asked study participants about their pregnancy exposures 2 to 6 …
Panthenol	Cosmetic, 5.3% in body lotion	Dermal	Low Risk	Used safely in cosmetic products. Existent safety assessment from the CIR.	Non Toxic	No evidence of developmental and reproductive toxicity.
Chlorpyrifos	Dietary, 0.0045 mg/daily	Oral	Uncertain Risk	EPA/EFSA not clear on HH risk following numerous revisions to risk assessments (2014, 2016, 2020) Banned in some states. Tolerances on crops in place in others.	Toxic	Epidemiological evidence suggests an association of exposure to chlorpyrifos during pregnancy with adverse neurodevelopmental outcomes in children, including changes in brain morphology, delays in cognitive and motor functions, problems with attention, and tremors. These findings, consistent with those of the animal studies, suggest that chlorpyrifos has the potential to affect the developing ner…
	Prenatal Exposure	Mother to Fetus	High Risk	The high exposure CPF group (≥4.39 pg/g) was associated with developmental neurotoxicity
Cyclamate	Dietary, 420 mg/daily	Oral	Low Risk	ADI set by SCF (7mg/kg/day)	Non Toxic	ADI based on a no-observed-adverse-effect-level (NOAEL) of 100 mg/kg bw in the rat for testicular toxicity of cyclohexylamine, the metabolite of cyclamate produced by microbial fermentation of unabsorbed cyclamate in the lower gut. The new epidemiological data revealed no indications of harmful effects on human reproduction parameters of either cyclamate used as food additive or of workplace expo…
Fenazaquin	Dietary, 3 mg/daily	Oral	Low Risk	ADI set by JMPR (0.05 mg/kg/day)	Non Toxic	No evidence of developmental or reproductive toxicity. ADI is based on the NOAEL from this study of 5 mg/kg/day but this was based on parental/systemic toxicity and not reproductive effects.
2-Ethylhexanoic acid	Dietary, 3.1 mg/daily	Oral	Uncertain	Existent EFSA opinion.unable to conclude	Toxic	Developmental NOAEL was defind in 2 rat studies as 100 mg/kg bw/day based on the incidence of clubfoot/reduced skeletal ossification and the NOAEL for maternal toxicity was >250 and 300 mg/kg bw/day. From rabbit studies a NOAEL for developmental toxicity was considered to be ≥250 mg/kg bw/day, whereas a NOAEL for maternal toxicity was determined at 25 mg/kg bw/day. From a EOGRT in rats a NOAEL fo…
Diethyl pthalate	Cosmetic, aggregate (max 10%)	Dermal	Low Risk	Used safely in cosmetic products. Existent safety assessment from the SCCNFP. MoS 161	Non Toxic	In a rat developmental tox study there was no effect on development. In a one generation study there were no statistically significant effects on mating behaviour, number of litters, proportion of pups born alive, pup weight or sex of pups. There were reported decreases sperm concentration (but no change in sperm motility or percentage of abnormal sperm) and in isolation and without any mention o…
Dibutyl pthalate	Dietary, 0.6 mg/daily	Oral	Low Risk	TDI set by EFSA (0.01 mg/kg/day)	Toxic	The most sensitive toxicological effects are related to adverse effects on sexual function and fertility. TDI for DBP is based on a LOAEL of 2 mg DBP/kg bw perday identiﬁed in a developmental toxicity study in rats making use of an uncertainty factor of 200 . Effects observed were reduced spermatocyte development and mammary gland changes in adult males in all treated groups. Epidemiological stud…
Retinol	Cosmetic, 0.05% in body lotion	Dermal	Low Risk	Used safely in cosmetic products. Existent safety assessment from the SCCS.	Toxic	Vitamin A (and its metabolites) has produced more than 70 types of malformations in rats, mice, hamsters, guinea pigs, rabbits, dogs, pigs, and monkeys. The type and incidence of malformations depended on the dose and stage of pregnancy and, to a lesser extent, on species and strain. Abnormalities of the face, ears, eyes, and nervous system were most commonly observed. Minor brain defects, growth…
	Dietary, <10,000 IU	Oral	Low Risk	Tolerable Upper Intake Level (UL) 3 000 μg RE/day (or 10 000 IU)
Retinoic Acid	Pharmaceutical, 0.1% cream	Dermal	Uncertain Risk	FDA label- consult your physician before using this medication if pregnant	Toxic	Tretinoin has teratogenic and embryotoxic effects in mice, rats, hamsters, rabbits and pigtail monkeys, and may be expected to cause fetal harm when administered to a pregnant woman. Tretinoin causes fetal resorptions and adecrease in live fetuses in all animals studied. Gross external, soft tissue and skeletal alterations occurred at doses higher than 0.7 mg/kg/day in mice, 2mg/kg/day in rats, 7…
	Pharmaceutical, 80 mg/daily	Oral	High Risk	FDA label - do not use if pregnant. Two methods of contraception recommended
	Dietary, <10,000 IU Retinol	Oral	Low Risk	Tolerable Upper Intake Level (UL) 3 000 μg RE/day (or 10 000 IU)
Caffeine	Dietary, 100 mg/daily	Oral	Low Risk	No known signigicant risk. Existent EFSA opinion	Toxic	In an OECD 414 rat study the corresponding daily caffeine intakes were 0, 10.1, 27.4, 50.7, 86.6, 115.8, 160.9 and 204.5 mg/kg bw. Dosages of 160.9 and 204.5 mg/kg bw/d were associated with decreased implantation efficiency, increased resorptions and decreased mean numbers of viable fetuses. In reproductive toxicity studies a reduction in the number of live pups/litter for the F0 generation was o…
	Dietary, 400 mg/daily	Oral	High Risk	Significant risk >200 mg/day for FGR and >300 mg/day for late miscarriage and stillbirths. Existent EFSA opinion
	Cosmetic, 2% in shampoo	Dermal	Low Risk	FDA GRAS. The Cosmetic Ingredient Review (CIR) Expert Panel has deferred evaluation of this ingredient because the safety has been assessed by FDA
Theophylline	Pharmaceutical, 800 mg/daily	IV	High Risk	FDA label- Theophylline should be used during pregnancy only if the potential benefit justifies the potential risk to the fetus	Toxic	In animal reproduction studies, theophylline produced teratogenic effects when pregnant mice, rats and rabbits were dosed during the period of organogenesis. Population-based studies and post-marketing adverse event reporting of theophylline used during human pregnancy have not demonstrated an increased risk of major congenital anomalies. However, most studies were not large enough to detect a le…
	Dietary, 0.14 mg/daily	Oral	Low Risk	Per-caput daily intake of theophylline from black tea in the USA has been estimated to be 0.14 mg.
Dexamethasone	Pharmaceutical, 0.75 mg/daily	Oral	High Risk	FDA label- Corticosteroids should be used during pregnancy only if the potential benefit justifies the potential risk to the fetus.	Toxic	Corticosteroids have been shown to be teratogenic in many species at human equivalent does showing yielded increase of cleft palate in the offspring to pregnant mice, rats, and rabbits.
Rosiglitazone	Pharmaceutical, 4 mg/daily	Oral	High Risk	FDA label - AVANDIA should not be used during pregnancy.	Toxic	Treatment of rats during gestation through lactation reduced litter size, neonatal viability, and postnatal growth, with growth retardation reversible after puberty. For effects on the placenta, embryo/fetus, and offspring, the no-effect dose was 0.2 mg/kg/day in rats and 15 mg/kg/day in rabbits. These no-effect levels are approximately 4 times human AUC at the maximum recommended human daily dos…
Valproic acid	Pharmaceutical, 600 mg/daily	Oral	High Risk	FDA label- Valproate should not be administered to a woman of childbearing potential unless the drug is essential to the management of her medical condition.	Toxic	Offspring in animal stdudie show similar structural malformations to those seen in humans and demonstrated behavioral deficits. Valproate can cause major congenital malformations, particularly neural tube defects (e.g., spina bifida).
	Pharmaceutical, 3600 mg/daily	Oral	High Risk
Cyclophosphamide	Pharmaceutical, 60 mg/daily	Oral	High Risk	FDA label - Advise female patients of reproductive potential to avoid becoming pregnant and to use highly effective contraception during treatment and for up to 1 year after completion of therapy.	Toxic	Cyclophosphamide is teratogenic and embryo-fetal toxic in mice, rats, rabbits and monkeys. Exposure to cyclophosphamide during pregnancy may cause birth defects, miscarriage, fetal growth retardation, and fetotoxic effects in the newborn. Cyclophosphamide interferes with oogenesis and spermatogenesis. It may cause sterility in both sexes.
Diethylstilbestrol	Pharmaceutical, 0.5 mg/daily	Oral	High Risk	Known human reproductive toxicant	Toxic	Known human reproductive toxicant
Methotrexate	Pharmaceutical, 10 mg/weekly	Oral	High Risk	EMA label -Methotrexate causes embryotoxicity, abortion and foetal malformations in humans	Toxic	Methotrexate causes embryotoxicity, abortion and foetal malformations in humans. Methotrexate has been reported to cause impairment of fertility, oligospermia, menstrual dysfunction and amenorrhoea in humans during and for a short period after the discontinuation of treatment, affecting spermatogenesis and oogenesis during the period of its administration - effects that appear to be reversible on…
Dolutegravir	Pharmaceutical, 50 mg/daily	Oral	High Risk	FDA label- Avoid use at the time of conception through the first trimester of pregnancy.	Toxic	In animal reproduction studies, no evidence of adverse developmental outcomes was observed with dolutegravir at systemic exposures (AUC) less than (rabbits) and approximately 27 times (rats) the exposure in humans at the maximum recommended human dose. However, preliminary data from an observational study in humans showed association with increased risk of neural tube defects when administered at…
Thalidomide	Pharmaceutical, 50 mg/daily	Oral	High Risk	FDA label- If thalidomide is taken during pregnancy, it can causesevere birth defects or embryo-fetal death.	Toxic	Thalidomide is a powerful human teratogen, inducing a high frequency of severe and life-threatening birth defects, even after a single dose. Mortality at or shortly after birth has been reported in about 40% of infants.
Warfarin	Pharmaceutical, 5 mg/daily	Oral	High Risk	FDA label- Contraindicated in women who are pregnant.	Toxic	Exposure during pregnancy causes a recognized pattern of major congenital malformations (warfarin embryopathy), fetal hemorrhage, and an increased risk of spontaneous abortion and fetal mortality.
Nitrofurantoin	Pharmaceutical, 200 mg/daily	Oral	High Risk	From FDA label. Contraindicated in pregnant patients at term (38-42 weeks gestation), during labor and delivery.	Uncertain	Several reproduction studies have been performed in rabbits and rats at doses up to six times the human dose and have revealed no evidence of impaired fertility or harm to the fetus due to nitrofurantoin. In a single published study conducted in mice at 68 times the human dose (based on mg/kg administered to the dam), growth retardation and a low incidence of minor and common malformations were o…
Digoxin	Pharmaceutical, 0.024 mg/daily	Oral	Low Risk	FDA label- Should be given to a pregnant woman only if clearly needed. However, established and long history of safe use as an anti arrythmic during pregnancy, with both case reports and meta analyses reporting this.	Non Toxic	No animal reproductive studies have been conducted with digoxin. Digoxin has a long track record of treating both maternal and fetal arrhythmias, and is one of the safest antiarrhythmics to use during pregnancy. Has been used with some success for management of severe preeclampsia or eclampsia; designated an orphan drug by FDA for treatment of severe preeclampsia and eclampsia.
References
https://health.ec.europa.eu/system/files/2022-08/sccs_o_257.pdf
https://ec.europa.eu/health/ph_risk/committees/04_sccp/docs/sccp_o_071.pdf
https://ec.europa.eu/health/ph_risk/committees/04_sccp/docs/sccp_o_047.pdf
https://ec.europa.eu/health/scientific_committees/consumer_safety/docs/sccs_o_043.pdf
https://www3.epa.gov/pesticides/chem_search/reg_actions/reregistration/red_PC-043901_28-Sep-07.pdf
https://journals.sagepub.com/doi/pdf/10.3109/10915819609043792
https://pubmed.ncbi.nlm.nih.gov/36619009/
https://efsa.onlinelibrary.wiley.com/doi/epdf/10.2903/j.efsa.2018.5402
https://efsa.onlinelibrary.wiley.com/doi/pdf/10.2903/j.efsa.2013.3496
https://health.ec.europa.eu/system/files/2018-03/sccs_o_203_0.pdf
https://www.accessdata.fda.gov/drugsatfda_docs/label/2017/017854s062lbl.pdf
https://www.ncbi.nlm.nih.gov/pmc/articles/PMC1306632/pdf/westjmed00163-0109.pdf
https://health.ec.europa.eu/system/files/2021-08/sccs_o_223_0.pdf
https://health.ec.europa.eu/document/download/5488f129-dd92-42fc-b7f5-21e1ac37ef3d_en?filename=sccs_o_247.pdf
https://www.gov.uk/drug-safety-update/metformin-in-pregnancy-study-shows-no-safety-concerns#:~:text=Risks%20of%20untreated%20diabetes%20in%20pregnancy,-Uncontrolled%20hyperglycaemia%20in&text=National%20guidelines%20in%20the%20UK,guidelines%20from%20NICE%20and%20SIGN).
https://journals.sagepub.com/doi/epub/10.1177/1091581812460409
https://echa.europa.eu/documents/10162/a9b111f6-37b7-c179-dce4-361b6217484d
https://journals.sagepub.com/doi/full/10.1177/10915818221124809
https://www.regulations.gov/document/EPA-HQ-OPP-2015-0653-0454
https://pubmed.ncbi.nlm.nih.gov/22547821/
https://food.ec.europa.eu/system/files/2020-12/sci-com_scf_out53_en.pdf
https://efsa.onlinelibrary.wiley.com/doi/epdf/10.2903/j.efsa.2013.3166%20and%20https:/apps.who.int/pesticide-residues-jmpr-database/pesticide?name=FENAZAQUIN
https://efsa.onlinelibrary.wiley.com/doi/epdf/10.2903/j.efsa.2009.929
https://ec.europa.eu/health/archive/ph_risk/committees/sccp/documents/out168_en.pdf
https://efsa.onlinelibrary.wiley.com/doi/epdf/10.2903/j.efsa.2019.5838
https://health.ec.europa.eu/document/download/73fa20f3-2083-4dcf-948a-585a3f0c44df_en?filename=sccs_o_261.pdf
https://www.sciencedirect.com/science/article/pii/S0002916523275930?via%3Dihub
https://www.accessdata.fda.gov/drugsatfda_docs/label/2002/16921s21s22s25lbl.pdf
https://www.accessdata.fda.gov/drugsatfda_docs/label/2004/20438s004lbl.pdf
https://www.sciencedirect.com/science/article/pii/S0002916523275930?via%3Dihub
https://efsa.onlinelibrary.wiley.com/doi/epdf/10.2903/j.efsa.2015.4102
https://www.accessdata.fda.gov/drugsatfda_docs/label/2009/019211s042lbl.pdf
https://www.ncbi.nlm.nih.gov/books/NBK507021/#:~:text=Theophylline%20is%20found%20in%20black,estimated%20to%20be%200.14%20mg.
https://www.accessdata.fda.gov/drugsatfda_docs/label/2004/11664slr062_decadron_lbl.pdf
https://www.accessdata.fda.gov/drugsatfda_docs/label/2007/021071s031lbl.pdf
https://www.accessdata.fda.gov/drugsatfda_docs/label/2011/018081s046_18082s031lbl.pdf
https://www.accessdata.fda.gov/drugsatfda_docs/label/2013/012141s090,012142s112lbl.pdf
https://www.accessdata.fda.gov/drugsatfda_docs/nda/pre96/083003.pdf
Methotrexate containing medicinal products - referral | European Medicines Agency (EMA)
https://discovery.ucl.ac.uk/id/eprint/10179040/1/thelancethiv-D-22-00453_R2-1.pdf
https://www.accessdata.fda.gov/drugsatfda_docs/label/2018/204790s016s018lbl.pdf
https://www.accessdata.fda.gov/drugsatfda_docs/label/2014/020785s055lbl.pdf
https://www.accessdata.fda.gov/drugsatfda_docs/label/2011/009218s107lbl.pdf
https://www.accessdata.fda.gov/drugsatfda_docs/label/2009/020064s019lbl.pdf
https://www.accessdata.fda.gov/drugsatfda_docs/label/2016/020405s013lbl.pdf
